# Supplementary material for: ntrC Contributes to Nitrogen Utilization, Stress Tolerance, and Virulence in Acidovorax citrulli
Source: Microorganisms. 2023 Mar 16;11(3):767. doi: 10.3390/microorganisms11030767 (PMC10052978; doi:10.3390/microorganisms11030767)
Supplement: Supplementary file 1 [file microorganisms-11-00767-s001.zip]

Archive with 1 entries (1 files):
- microorganisms-2276500-supplementary.pdf
